# Supplementary material for: Circadian regulation of hedonic appetite in mice by clocks in dopaminergic neurons of the VTA
Source: Nat Commun. 2020 Jun 17;11:3071. doi: 10.1038/s41467-020-16882-6 (PMC7299974; doi:10.1038/s41467-020-16882-6)
Supplement: Supplementary file 5 — Source Data [file 41467_2020_16882_MOESM5_ESM.xlsx]

## Sheet: Figure 1e
	Figure 1e
	ZT4-6	ZT16-18
	0.66	0.54
	0.65	0.59
	0.65	0.58
	0.64	0.6
	0.63	0.54
	0.55	0.55
	0.58	0.57
	0.58	0.55
	0.56	0.54
	0.63	0.48

## Sheet: Figure 1d
	Figure 1d
	ZT4-6	ZT16-18
	0.47	0.61
	0.68	0.6
	0.41	0.7
	0.59	0.53
	0.41	0.77
	0.5	0.57
	0.7	0.47
	0.36	0.67
	0.49	0.84
	0.43	0.72

## Sheet: Figure 1c
	Figure 1c
	ZT4-6	ZT16-18
	31.19	17.82
	33.66	26.24
	25.25	15.35
	19.31	19.31
	36.14	17.03
	21.19	23.65
	23.12	22.03
	18.36	18.36
	22.62	17.43
	17.33	12.33

## Sheet: Figure 1b
Figure 1b
ZT4-6	ZT16-18
5.51	4.78
6.38	6.87
4.46	8.93
6.06	4.78
7.65	6.5
7.02	7.05
6.64	6.46
6.74	6.88
6.08	10.96
4.67	3.26

## Sheet: Figure 2j
Figure 2j
ZT3-4	ZT15-16
34.6	-15.4
58.1	-19.7
13.9	0

## Sheet: Figure 2i
Figure 2i
ZT3-4	ZT15-16
0.26	0.52
0.43	0.66
0.36	0.45
0.22	0.66
0.51	0.71

## Sheet: Figure 2g
Figure 2g
ZT	Choc pref										Sucrose pref										Sucralose pref
0-6	60.48	62.78	100	100	80.24	60.48	61.81	77.25	82.81	75.73	88.16	82.18	86.78	53.85	49.28	85.48	83.56	76.32			94.59	92.17	96.26	84.38	96.17	97.5	86.12	82.41
6-12	100	39.92	100	100	75.37	100	65.71	77.13	79.31	85.98	90.29	45.23	93.9	73.97	56.56	79.07	88.02	85.75			93.86	96.4	98.9	86.41	97.76	101.13	86.36	95.97
12-18	80.32	64.41	87.32	93.87	67.11	87.32	65.23	76.93	81.51	83.84	73.59	88.14	80.65	76.96	60.35	72.66	86.17	80.68			97.6	92.45	95.08	60.95	92.4	89.99	67.02	96.5
18-0	91.46	92.46	82.11	89.38	82.11	79.28	73.54	91.4	89.4	78.63	75.4	87.5	73.99	69.7	60.78	76.25	74.54	82.64			97.52	87.78	98.28	79.28	98.31	99.89	97.55	76.6

## Sheet: Figure 2f
Figure 2f
ZT	Choc/chow										Sucrose/water										Sucralose/water
0-6	2.53	1.98	1.53	1.86	4.75	1.18	2.44	4.1	2.04	1.37	2.66	7.01	8.46	4.32	2.41	4.54	3.37	6.36			7.4	2.1	4.51	2.34	1.93	3.23	9.67	3.23
6-12	0.46	1	0.69	0.92	0.61	0.46	0.47	1.26	1.21	1	4.14	5.36	5.88	5.14	14.92	8.58	5.46	9.55			18.69	0.48	3.75	1.59	3.05	5.03	17.95	5.03
12-18	0.97	0.98	1.01	1.04	1.16	1.01	1.45	1.04	1.7	1.1	0.13	1.53	0.69	1.23	0.65	1.92	1.03	0.95			1.26	1.17	3.28	1.19	1.63	2.34	1.53	2.34
18-0	1.65	1.74	1.58	1.33	1.58	1.36	0.96	1.41	1.64	1.61	2.23	2.7	2.39	4.01	2.72	1.95	2.22	2.76			0.26	1.26	2.48	0.92	1.65	1.8	2.76	1.8

## Sheet: Figure 2e
Figure 2e
ZT	Water										Sucralose
0-6	0	0	0	1600	0	0	0	0			3135	1161	742	3758	2416	2481	938	409
6-12	609	421	208	0	10	1218	508	386			4816	1776	4440	5304	2680	4884	1944	4380
12-18	195	2787	341	146	195	390	2177	536			2983	1926	3676	6352	7107	3062	2295	3439
18-24	79	755	173	116	36	0	788	29			1785	1159	2581	4129	3243	1962	751	2143

## Sheet: Figure 2d
Figure 2d
ZT	Water										Sucrose
0-6	55	395	446	143	113	630	784	2434			3982	819	706	337	2380	3761	1930	1125
6-12	299	1040	1032	56	32	16	728	5198			7811	1172	5217	1761	4386	1978	1400	1474
12-18	19	96	174	194	143	154	4844	576			2041	1591	1542	1132	2804	2361	2293	4836
18-24	62	1130	1304	1052	313	17	1324	3847			6105	2648	2421	2194	3773	1512	3690	3409

[truncated: 33 more sheets: Figure 2c, Figure 2b, Figure 3f, Figure 3e, Figure 3d, Figure 3c, Figure 3b, Figure 3a, Figure 4d, Figure 4c, Figure 4b, Figure 4a, Figure 5n, Figure 5m, Figure 5l, Figure 5k, Figure 5j, Figure 5i, Figure 5g, Figure 5f …]
